# Supplementary material for: Survival benefit of adjuvant chemotherapy after resection of Stage I lung adenocarcinoma containing micropapillary components
Source: Cancer Med. 2024 Feb 24;13(3):e7030. doi: 10.1002/cam4.7030 (PMC10891450; doi:10.1002/cam4.7030)
Supplement: Supplementary file 3 — Table S1. [file CAM4-13-e7030-s001.xlsx]

## Sheet: Sheet1
Failure mode	Stage I			Stage IA			Stage IB
	ACT(n=97)	NACT(n=162)	P	ACT(n=47)	NACT(n=106)	P	ACT(n=50)	NACT(n=56)	P
LRR	11 (11.34%)	17 (10.49%)	0.833	4 (8.51%)	7 (6.60%)	0.676	7 (14.00%)	10 (17.86%)	0.593
DM	6 (6.19%)	36 (22.22%)	0.001	2 (4.26%)	20 (18.87%)	0.017	4 (8.00%)	16 (28.57%)	0.007
