# Supplementary material for: Survival benefit of adjuvant chemotherapy after resection of Stage I lung adenocarcinoma containing micropapillary components
Source: Cancer Med. 2024 Feb 24;13(3):e7030. doi: 10.1002/cam4.7030 (PMC10891450; doi:10.1002/cam4.7030)
Supplement: Supplementary file 4 — Table S2. [file CAM4-13-e7030-s003.xlsx]

## Sheet: Sheet1
Failure mode	Proportion of MIP <1%			Proportion of MIP 1%–5%			Proportion of MIP ≥5%
	ACT(n=54)	NACT(n=63)	P	ACT(n=17)	NACT(n=53)	P	ACT(n=26)	NACT(n=46)	P
LRR	5 (9.26%)	1 (1.59%)	0.061	3 (17.65%)	10 (18.87%)	0.912	3 (11.54%)	6 (13.04%)	0.855
MD	2 (3.70%)	4 (6.35%)	0.518	1 (5.88%)	16 (30.19%)	0.043	3 (11.54%)	16 (34.78%)	0.032
